# Supplementary material for: Systematic Identification of Familial Hypercholesterolaemia in Primary Care—A Systematic Review
Source: J Pers Med. 2021 Apr 15;11(4):302. doi: 10.3390/jpm11040302 (PMC8071332; doi:10.3390/jpm11040302)
Supplement: Supplementary file 1 [file jpm-11-00302-s001.zip]

Archive with 1 entries (1 files):
- jpm-1135666-supplementary.pdf
